# Supplementary material for: Characterization of the Complete Mitochondrial Genomes of Two Species with Preliminary Investigation on Phylogenetic Status of Zyginellini (Hemiptera: Cicadellidae: Typhlocybinae)
Source: Insects. 2020 Oct 10;11(10):684. doi: 10.3390/insects11100684 (PMC7600600; doi:10.3390/insects11100684)
Supplement: Supplementary file 1 [file insects-11-00684-s001.zip]

Archive with 4 entries (3 files):
- Supplementary File/
- Supplementary File/Table S1.xls
- Supplementary File/Table S2.xls
- Supplementary File/Table S3.xls
