# Supplementary material for: Characterization of the Complete Mitochondrial Genomes of Two Species with Preliminary Investigation on Phylogenetic Status of Zyginellini (Hemiptera: Cicadellidae: Typhlocybinae)
Source: Insects. 2020 Oct 10;11(10):684. doi: 10.3390/insects11100684 (PMC7600600; doi:10.3390/insects11100684)
Supplement: Supplementary file 1 [file insects-11-00684-s001.zip › Supplementary File/Table S1.xls]

## Sheet: Sheet1
Gene	Position		Size	Intergenic nucleotides	Codon
	From	To			Start	Stop
trnI	1/1	64/71	64/71
trnQ	62/69	129/138	68/70	1
trnM	130/138	198/205	69/68	-/-1
nad2	199/206	1170/1180	972/975	-/-	ATA/ATA	TAA/TAG
trnW	1180/1189	1246/1251	67/63	9/8
trnC	1239/1244	1301/1305	63/62	-8/-8
trnY	1313/1314	1375/1378	63/65	11/8
cox1	1377/1377	2912/2910	1536/1534	1/-2	ATG/ATG	TAA/T
trnL2	2917/2911	2981/2975	65/65	4/-
cox2	2982/2976	3660/3654	679/679		ATA/ATC	T/T
trnK	3661/3655	3732/3725	72/71	-/-
trnD	3733/3726	3795/3787	63/62	-/-
atp8	3804/3781	3947/3939	144/159	8/-7	ATA/ATC	TAA/TAA
atp6	3944/3933	4591/4586	648/654	-4/-7	ATA/AT	TAA/TAA
cox3	4593/4589	5370/5366	778/778	1/2	ATG/ATG	T/T
trnG	5371/5367	5432/5432	62/66	-/-
nad3	5433/5433	5786/5786	354/354	-/-	ATA/ATA	TAA/TAA
trnA	5793/5788	5854/5849	62/62	6/1
trnR	5858/5850	5918/5909	61/60	3/-
trnN	5918/5909	5983/5975	66/67	-1/-1
trnS1	5983/5975	6047/6040	65/66	-1/-1
trnE	6048/6040	6111/6103	64/64	-/-1
trnF	6113/6107	6178/6169	66/63	1/3
nad5	6179/6169	7874/7815	1696/1647	-/-1	ATT/ATT	T/TAA
trnH	7899/7844	7960/7907	62/64	24/28
nad4	7963/7908	9285/9228	1323/1321	2/-	ATG/ATG	TAG/T
nad4L	9279/9222	9551/9500	273/279	-7/-7	ATG/ATG	TAA/TAA
trnT	9554/9503	9617/9565	64/63	2/2
trnP	9618/9566	9681/9630	64/65
nad6	9684/9633	10166/10113	483/481	2/2	ATT/ATA	TAA/T
cytb	10166/10117	11296/11253	1131/1137	-1/3	ATG/ATG	TAA/TAA
trnS2	11321/11254	11383/11318	63/65	24/-
nad1	11390/11318	12314/12250	925/933	6/-1	ATA/ATT	T/TAA
trnL1	12315/12251	12379/12315	65/65
rrnL	12380/12316	13535/13485	1156/1170	-/-
trnV	13536/13486	13599/13550	64/65
rrnS	13599/13552	14334/14357	736/806	-1/1
A+T-rich region	14333/14359	17562/17053	3230/2695	-2/1
