# Supplementary material for: Characterization of the Complete Mitochondrial Genomes of Two Species with Preliminary Investigation on Phylogenetic Status of Zyginellini (Hemiptera: Cicadellidae: Typhlocybinae)
Source: Insects. 2020 Oct 10;11(10):684. doi: 10.3390/insects11100684 (PMC7600600; doi:10.3390/insects11100684)
Supplement: Supplementary file 1 [file insects-11-00684-s001.zip › Supplementary File/Table S2.xls]

## Sheet: Sheet1
Dataset	Optional Partition	Subset Partitions	Best Model
PCG123	Patition1	GTR+I+G	cox1_pos1, atp6_pos1, cox3_pos1, cox2_pos1
	Patition2	GTR+G	atp8_pos2, nad3_pos2, atp6_pos2, nad2_pos2, nad6_pos2
	Patition3	HKY+I+G	atp8_pos3, nad6_pos3, atp6_pos3, cox3_pos3, cox1_pos3, cytb_pos3, cox2_pos3, nad3_pos3
	Patition4	GTR+I+G	atp8_pos1, nad3_pos1, nad6_pos1, nad2_pos1
	Patition5	GTR+I+G	cox1_pos2, cox2_pos2, cox3_pos2, cytb_pos2
	Patition6	GTR+I+G	nad1_pos1, nad4_pos1, nad5_pos1, nad4L_pos1
	Patition7	GTR+I+G	nad1_pos2, nad4L_pos2, nad5_pos2, nad4_pos2
	Patition8	HKY+G	nad4L_pos3, nad1_pos3, nad4_pos3, nad5_pos3
	Patition9	HKY+G	nad2_pos3
PCG12	Patition1	GTR+I+G	atp6, nad3, cox3,cox2,cytb
	Patition2	GTR+I+G	nad6,atp8,nad2
	Patition3	GTR+I+G	cox1
	Patition4	K81UF+I+G	nad1
	Patition5	TVM+I+G	nad4L, nad5, nad4
PCG123R	Patition1	GTR+I+G	cox1_pos1, atp6_pos1, cox3_pos1, cox2_pos1, cytb_pos1
	Patition2	TVM+G	atp8_pos2, nad2_pos2, nad6_pos2, nad3_pos2, atp6_pos2
	Patition3	K81UF+I+G	atp6_pos3, nad6_pos3, atp8_pos3, cytb_pos3, cox1_pos3, cox3_pos3, cox2_pos3, nad3_pos3
	Patition4	TIM+I+G	atp8_pos1, nad3_pos1, nad6_pos1, nad2_pos1
	Patition5	TVM+I+G	cox1_pos2, cox3_pos2, cox2_pos2, cytb_pos2
	Patition6	GTR+I+G	nad1_pos1, nad4_pos1, nad5_pos1, nad4L_pos1
	Patition7	TVM+I+G	nad1_pos2, nad4L_pos2, nad4_pos2, nad5_pos2
	Patition8	HKY+G	nad4L_pos3, nad1_pos3, nad4_pos3, nad5_pos3
	Patition9	HKY+G	nad2_pos3
	Patition10	TVM+I+G	rrnL, rrnS
PCG12R	Patition1	GTR+I+G	nad3, atp6, cox3, cytb, cox2
	Patition2	GTR+I+G	nad6, nad2, atp8
	Patition3	GTR+I+G	cox1
	Patition4	K81UF+G	nad1
	Patition5	TVM+I+G	nad4L, nad5, nad4
	Patition6	TVM+G	rrnL, rrnS
